# Supplementary material for: Boolean Networks with Classic and New Updating Modes Applied to Genetic Regulation in Some Familial Diseases
Source: Int J Mol Sci. 2025 Dec 12;26(24):11976. doi: 10.3390/ijms262411976 (PMC12732346; doi:10.3390/ijms262411976)
Supplement: Supplementary file 1 [file ijms-26-11976-s001.zip]

Archive with 1 entries (1 files):
- ijms-3910501-supplementary.pdf
